# Supplementary material for: Regulatory Mechanisms of bHLH Transcription Factors in Plant Adaptive Responses to Various Abiotic Stresses
Source: Front Plant Sci. 2021 Jun 18;12:677611. doi: 10.3389/fpls.2021.677611 (PMC8250158; doi:10.3389/fpls.2021.677611)
Supplement: Supplementary file 1 [file Data_Sheet_1.zip]

Archive with 3 entries (3 files):
- Supplemental Figure S1.PDF
- Supplemental Table S1.XLSX
- Supplemental Table S2.XLSX
