# Supplementary material for: Regulatory Mechanisms of bHLH Transcription Factors in Plant Adaptive Responses to Various Abiotic Stresses
Source: Front Plant Sci. 2021 Jun 18;12:677611. doi: 10.3389/fpls.2021.677611 (PMC8250158; doi:10.3389/fpls.2021.677611)
Supplement: Supplementary file 1 [file Data_Sheet_1.zip › Supplemental Table S1.XLSX]

## Sheet: Sheet1
Supplemental Table S1. Gene ID and corresponding nomenclature of bHLHs mentioned in Carretero-Paulet et al., (2010)
Species	Sequence Name	TAIR / TIGR /JGI Gene ID	Subfamily
Arabidopsis thaliana	At001Gl3	At5g41315	5
	At002EGL1	At1g63650	5
	At003	At4g16430	2
	At004MYC4	At4g17880	2
	At005MYC3	At5g46760	2
	At006MYC2	At1g32640	2
	At007	At1g03040	26
	At008PIF3	At1g09530	24
	At009PIF4	At2g43010	24
	At010	At2g31220	9
	At011	At4g36060	4
	At012MYC1	At4g00480	5
	At014	At4g00870	2
	At015PIL5	At2g20180	24
	At016UN10	At4g00050	24
	At017AIB	At2g46510	2
	At018	At2g22750	3
	At019	At2g22760	3
	At020NAI1	At2g22770	3
	At021AMS	At2g16910	1
	At022DYT1	At4g21330	1
	At023	At4g28790	24
	At024SPT	At4g36930	24
	At025	At4g37850	3
	At026HFR1	At1g02340	24
	At027	At4g29930	1
	At028	At5g46830	2
	At029FRU	At2g28160	1
	At030	At1g68810	13
	At031ZCW	At1g59640	25
	At032	At3g25710	13
	At033SCRM	At1g12860	1
	At034	At3g23210	4
	At035	At5g57150	1
	At036	At5g51780	12
	At037HEC2	At3g50330	31
	At038ORG2	At3g56970	12
	At039ORG3	At3g56980	12
	At040IND	At4g00120	31
	At041	At5g56960	7
	At042TT8	At4g09820	5
	At043HEC3	At5g09750	31
	At044BEE1	At1g18400	25
	At045MUTE	At3g06120	10
	At046BIM1	At5g08130	14
	At047	At3g47640	4
	At048	At2g42300	25
	At049	At1g68920	25
	At050BEE3	At1g73830	25
	At051	At2g40200	13
	At052	At1g30670	30
	At053	At2g34820	30
	At054	At1g27740	28
	At055	At1g12540	12
	At056	At4g28800	24
	At057	At4g01460	10
	At058BEE2	At4g36540	25
	At059UN12	At4g02590	26
	At060	At3g57800	25
	At061	At5g10570	1
	At062	At3g07340	25
	At063CIB1	At4g34530	25
	At064	At2g18300	25
	At065PIL6	At3g59060	24
	At066	At2g24260	26
	At067	At3g61950	10
	At068	At4g29100	15
	At069	At4g30980	26
	At070	At2g46810	10
	At071	At5g46690	10
	At072PIF7	At5g61270	24
	At073ALC	At5g67110	24
	At074	At1g10120	25
	At075	At1g25330	25
	At076	At1g26260	25
	At077	At3g23690	25
	At078	At5g48560	25
	At079	At5g62610	25
	At080	At1g35460	27
	At081	At4g09180	27
	At082	At5g58010	26
	At083RHD6	At1g66470	28
	At084	At2g14760	28
	At085	At4g33880	28
	At086RSL1	At5g37800	28
	At087	At3g21330	31
	At088HEC1	At5g67060	31
	At089	At1g06170	9
	At090	At1g10610	1
	At091	At2g31210	9
	At092	At5g43650	7
	At093	At5g65640	1
	At094	At1g22490	10
	At095ZOU	At1g49770	11
	At096	At1g72210	10
	At097FMA	At3g24140	10
	At098SPCH	At5g53210	10
	At099	At5g65320	10
	At100	At2g41240	12
	At101	At5g04150	12
	At102BIM2	At1g69010	14
	At103	At4g21340	15
	At104	At4g14410	4
	At105ILR3	At5g54680	4
	At106	At2g41130	13
	At107	At3g56770	13
	At108MEE8	At1g25310	orphan
	At109	At1g68240	24
	At110	At1g27660	15
	At112	At1g61660	15
	At113	At3g19500	15
	At114	At4g05170	15
	At115	At1g51070	4
	At116ICE1	At3g26744	1
	At117	At3g22100	30
	At118	At4g25400	12
	At119	At4g28811	24
	At120	At5g51790	12
	At121	At3g19860	4
	At122	At1g51140	27
	At123	At3g20640	15
	At124PIL1	At2g46970	24
	At125	At1g62975	12
	At126	At4g25410	12
	At127	At4g28815	24
	At128	At1g05805	27
	At129	At2g43140	27
	At130	At2g42280	27
	At131	At4g38070	13
	At132PIL2	At3g62090	24
	At134PRE2	At5g15160	16
	At135PRE3	At1g74500	16
	At136PRE1	At5g39860	16
	At137	At5g50915	25
	At138	At2g31215	9
	At139	At5g43175	28
	At13MYC7E	At1g01260	2
	At140	At5g01310	31
	At141BIM3	At5g38860	14
	At142SAC5	At5g64340	17
	At143	At5g09460	17
	At144	At1g29950	17
	At145	At5g50010	17
	At146	At4g30180	21
	At147	At3g17100	19
	At148	At3g06590	19
	At149	At1g09250	19
	At150	At3g05800	19
	At151	At2g47270	orphan
	At153	At1g05710	15
	At154ERP	At2g31730	15
	At155CPu	At2g31280	23
	At156LHW	At2g27230	23
	At157	At1g64625	23
	At158	At2g43060	18
	At159P1r2	At4g30410	20
	At160	At1g71200	orphan
	At161PRE4	At3g47710	16
	At162	At4g20970	12
	At163KDR	At1g26945	16
	At164PRE5	At3g28857	16
	At165PAR1	At2g42870	21
	At166PAR2	At3g58850	21
	At167P1r1	At5g57780	20
	At168P1r3	At3g29370	22
	At169	At5g39240	22
	At170	At2g18969	21
Cyanidioschyzon merolae	Cm1	CMK034C	orphan
Chlamydomonas reinhardtii	Cr1	estExt_fgenesh2_kg.C_10285	14
	Cr3	Chlre2_kg.scaffold_71000005|Chlre4	32
	Cr4	fgenesh2_pg.C_scaffold_40000011|Chlre4	32
	Cr5	pasa_Sanger_mRNA262|Chlre4	32
	Cr6	au.g11769_t1|Chlre4	32
	Cr7	pasa_Sanger_mRNA34961|Chlre4	orphan
	Cr8	pasa_Sanger_mRNA18963|Chlre4	32
Ostreococcus lucimarinus	Ol1	eugene.2000010215	4
Oryza sativa	Os001	LOC_Os01g70310	1
	Os002	LOC_Os11g32100	1
	Os003	LOC_Os03g04310	1
	Os004	LOC_Os10g39750	1
	Os005TDR	LOC_Os02g02820	1
	Os006RERJ	LOC_Os04g23550	1
	Os007	LOC_Os04g23440	1
	Os008	LOC_Os01g13460	2
	Os009MYC	LOC_Os10g42430	2
	Os010	LOC_Os01g50940	2
	Os011	LOC_Os08g43070	2
	Os012	LOC_Os01g39480	5
	Os013OSB1	LOC_Os04g47080	5
	Os014	LOC_Os11g15210	5
	Os015	LOC_Os04g47040	5
	Os016OSB2	LOC_Os04g47059	5
	Os017Rc	LOC_Os07g11020	5
	Os018	LOC_Os03g51580	3
	Os019	LOC_Os03g12760	3
	Os020	LOC_Os03g46860	3
	Os021	LOC_Os12g43620	3
	Os022	LOC_Os03g46790	3
	Os023	LOC_Os10g01530	3
	Os024	LOC_Os01g39330	7
	Os025	LOC_Os01g09990	7
	Os026	LOC_Os01g09930	7
	Os027	LOC_Os01g09900	7
	Os028	LOC_Os05g11070	7
	Os029	LOC_Os02g12820	7
	Os030	LOC_Os06g37410	7
	Os031	LOC_Os08g38210	14
	Os032	LOC_Os09g29930	14
	Os033	LOC_Os01g65080	14
	Os034	LOC_Os02g49480	14
	Os035	LOC_Os01g06640	13
	Os036	LOC_Os05g07120	13
	Os037	LOC_Os01g11910	13
	Os038	LOC_Os08g33590	13
	Os039	LOC_Os09g24490	13
	Os040	LOC_Os03g15440	13
	Os041	LOC_Os03g59670	13
	Os042	LOC_Os08g37290	13
	Os043	LOC_Os09g28900	13
	Os044	LOC_Os03g08930	10
	Os045	LOC_Os10g23050	10
	Os046	LOC_Os09g29360	10
	Os047	LOC_Os08g37730	10
	Os048	LOC_Os02g52190	10
	Os049	LOC_Os02g46560	10
	Os050	LOC_Os04g50090	10
	Os051FMA	LOC_Os05g50900	10
	Os052	LOC_Os03g03000	10
	Os053SPC1	LOC_Os02g15760	10
	Os054SPC2	LOC_Os06g33450	10
	Os055MUTE	LOC_Os05g51820	10
	Os056	LOC_Os01g72370	12
	Os057	LOC_Os07g35870	4
	Os058	LOC_Os05g38140	4
	Os059	LOC_Os02g02480	4
	Os060	LOC_Os08g04390	4
	Os061	LOC_Os11g38870	4
	Os062bHLH	LOC_Os07g43530	4
	Os063	LOC_Os03g26210	4
	Os064	LOC_Os02g23823	4
	Os065	LOC_Os04g41570	15
	Os066	LOC_Os03g55220	15
	Os067	LOC_Os05g42180	15
	Os068	LOC_Os04g53990	15
	Os069	LOC_Os01g57580	15
	Os070	LOC_Os08g08160	15
	Os071	LOC_Os01g01600	15
	Os072	LOC_Os02g17680	15
	Os073	LOC_Os05g14010	15
	Os074	LOC_Os01g13000	15
	Os075	LOC_Os04g47810	15
	Os076	LOC_Os02g45010	15
	Os077	LOC_Os07g28890	15
	Os078	LOC_Os03g17130	15
	Os079	LOC_Os02g47660	25
	Os080	LOC_Os08g42470	25
	Os081	LOC_Os09g33580	25
	Os083	LOC_Os05g01256	25
	Os084	LOC_Os03g51910	25
	Os085	LOC_Os09g29830	25
	Os086	LOC_Os06g16400	25
	Os087	LOC_Os08g38080	25
	Os088	LOC_Os03g12940	25
	Os089	LOC_Os03g58830	25
	Os090	LOC_Os01g68700	25
	Os091	LOC_Os08g41320	25
	Os092	LOC_Os09g32510	25
	Os093	LOC_Os04g28280	25
	Os094	LOC_Os07g09590	25
	Os095	LOC_Os06g41060	25
	Os096PTF	LOC_Os06g09370	26
	Os097	LOC_Os02g35660	26
	Os098	LOC_Os03g58330	26
	Os099	LOC_Os07g08440	26
	Os100	LOC_Os09g25040	26
	Os101	LOC_Os04g52770	24
	Os102BP5	LOC_Os12g41650	24
	Os103	LOC_Os03g43810	24
	Os104	LOC_Os07g05010	24
	Os105	LOC_Os01g18290	24
	Os106	LOC_Os05g04740	24
	Os107	LOC_Os02g56140	24
	Os108	LOC_Os06g06900	24
	Os109	LOC_Os01g67480	27
	Os110	LOC_Os02g39140	27
	Os111	LOC_Os04g41229	27
	Os112	LOC_Os08g39630	27
	Os113	LOC_Os10g40740	24
	Os114	LOC_Os02g55250	26
	Os115	LOC_Os06g08500	26
	Os116	LOC_Os12g40730	24
	Os117	LOC_Os01g38610	31
	Os118	LOC_Os01g51140	31
	Os119	LOC_Os05g46370	31
	Os120	LOC_Os09g28210	31
	Os121	LOC_Os08g36740	31
	Os122	LOC_Os06g10820	31
	Os123LAX	LOC_Os01g61480	31
	Os124	LOC_Os08g01700	31
	Os125	LOC_Os01g02110	28
	Os126	LOC_Os02g48060	28
	Os127	LOC_Os06g30090	28
	Os128	LOC_Os07g39940	28
	Os129	LOC_Os03g10770	28
	Os130	LOC_Os12g39850	28
	Os131	LOC_Os03g42100	28
	Os132	LOC_Os11g41640	28
	Os133	LOC_Os12g32400	28
	Os134	LOC_Os03g55550	28
	Os135	LOC_Os12g40590	24
	Os136	LOC_Os12g40710	24
	Os137	LOC_Os12g40630	24
	Os138	LOC_Os03g27390	17
	Os139	LOC_Os02g21090	17
	Os140	LOC_Os03g39432	17
	Os141	LOC_Os04g51070	9
	Os142	LOC_Os01g18870	9
	Os143	LOC_Os09g31300	27
	Os144	LOC_Os04g35010	11
	Os145	LOC_Os04g35000	11
	Os146	LOC_Os02g34320	11
	Os147	LOC_Os02g34370	11
	Os148	LOC_Os03g53020	7
	Os149	LOC_Os01g64560	23
	Os150	LOC_Os12g06330	23
	Os151	LOC_Os11g06010	23
	Os152	LOC_Os03g56950	24
	Os153	LOC_Os03g07540	16
	Os154	LOC_Os04g54900	16
	Os155	LOC_Os06g50900	1
	Os156	LOC_Os04g31290	1
	Os157	LOC_Os02g08220	20
	Os158	LOC_Os06g44320	20
	Os159	LOC_Os05g06520	orphan
	Os160	LOC_Os11g02054	8
	Os161	LOC_Os12g02020	8
	Os162	LOC_Os05g27090	8
	Os163	LOC_Os07g47960	8
	Os164Udt1	LOC_Os07g36460	1
	Os165Rb	LOC_Os01g39580	5
	Os166	LOC_Os03g21970	8
	Os167	LOC_Os09g34330	2
	Os168	LOC_Os02g54870	20
	Os169	LOC_Os01g43950	21
	Os170	LOC_Os02g51320	16
	Os171	LOC_Os08g16030	20
	Os172	LOC_Os06g12210	16
	Os173	LOC_Os10g26460	16
	Os174	LOC_Os10g26410	16
	Os175	LOC_Os04g56500	18
	Os176	LOC_Os03g19780	19
	Os177	LOC_Os08g31950	orphan
	Os178	LOC_Os07g48900	19
Ostreococcus tauri	Ot1	fgenesh1_pg.C_Chr_14.0001000151	4
Physcomitrella patens	Pp01	estExt_gwp_gw1.C_2460032	4
	Pp02	estExt_fgenesh1_pg.C_930064	29
	Pp03	fgenesh1_pg.scaffold_90000096	11
	Pp04	fgenesh1_pg.scaffold_94000090	11
	Pp05	estExt_fgenesh1_pg.C_980121	31
	Pp06	fgenesh1_pg.scaffold_79000057	11
	Pp07	estExt_fgenesh1_pg.C_310143	3
	Pp08	estExt_fgenesh1_pg.C_550008	31
	Pp09	estExt_fgenesh1_pg.C_3710032	11
	Pp10	fgenesh1_pg.scaffold_72000001	1
	Pp11	estExt_fgenesh1_pg.C_2620021	11
	Pp12	gw1.185.89.1	27
	Pp13	estExt_fgenesh1_pg.C_190036	orphan
	Pp14	estExt_fgenesh1_pg.C_1630065	31
	Pp15	gw1.377.16.1	25
	Pp16	e_gw1.130.107.1	6
	Pp17	estExt_gwp_gw1.C_710125	10
	Pp18	e_gw1.69.179.1	25
	Pp19	fgenesh1_pg.scaffold_275000043	8
	Pp20	estExt_fgenesh1_pg.C_1070108	11
	Pp21	e_gw1.273.42.1	27
	Pp22	fgenesh1_pg.scaffold_412000024	8
	Pp23	estExt_fgenesh1_pg.C_380067	11
	Pp24	fgenesh1_pg.scaffold_334000006	25
	Pp25	estExt_fgenesh1_pg.C_2310009	11
	Pp26	estExt_fgenesh1_pg.C_420092	3
	Pp27	gw1.28.196.1	25
	Pp28	gw1.67.189.1	31
	Pp29	fgenesh1_pg.scaffold_155000050	27
	Pp30	gw1.69.191.1	25
	Pp31	e_gw1.209.40.1	26
	Pp32	fgenesh1_pg.scaffold_273000011	31
	Pp33	estExt_fgenesh1_pg.C_1240014	11
	Pp34	e_gw1.280.47.1	25
	Pp35	fgenesh1_pg.scaffold_1000274	1
	Pp36	estExt_fgenesh1_pg.C_600113	28
	Pp37	gw1.57.119.1	30
	Pp38	estExt_fgenesh1_pg.C_3000052	8
	Pp39	estExt_fgenesh1_pg.C_1140117	11
	Pp40	estExt_fgenesh1_pg.C_1230002	4
	Pp42	e_gw1.7.385.1	25
	Pp43	gw1.257.54.1	1
	Pp44	estExt_fgenesh1_pg.C_2130035	27
	Pp45	estExt_gwp_gw1.C_1820005	1
	Pp46	e_gw1.83.237.1	27
	Pp47	estExt_fgenesh1_pg.C_480124	31
	Pp48	estExt_Genewise1.C_510113	1
	Pp49	gw1.226.91.1	25
	Pp50	e_gw1.272.41.1	27
	Pp51	e_gw1.31.270.1	orphan
	Pp52	gw1.194.125.1	25
	Pp53	gw1.90.96.1	1
	Pp54	gw1.270.82.1	25
	Pp55	fgenesh1_pg.scaffold_4000051	30
	Pp56	fgenesh1_pg.scaffold_121000029	8
	Pp57	e_gw1.173.38.1	26
	Pp58	fgenesh1_pg.scaffold_13000185	4
	Pp59	fgenesh1_pg.scaffold_6000069	30
	Pp60	e_gw1.229.33.1	4
	Pp61	e_gw1.34.393.1	27
	Pp62	fgenesh1_pg.scaffold_138000041	orphan
	Pp63	estExt_fgenesh1_pg.C_300202	1
	Pp64	e_gw1.31.140.1	orphan
	Pp65	e_gw1.519.9.1	10
	Pp66	fgenesh1_pg.scaffold_164000047	28
	Pp67	gw1.145.145.1	25
	Pp68	estExt_fgenesh1_pg.C_1360017	4
	Pp69	estExt_fgenesh1_pg.C_690022	24
	Pp70	fgenesh1_pg.scaffold_37000071	14
	Pp71	e_gw1.11.52.1	2
	Pp72	estExt_fgenesh1_pg.C_50104	2
	Pp73	gw1.147.92.1	24
	Pp74	gw1.90.123.1	14
	Pp75	estExt_fgenesh1_pg.C_680048	24
	Pp76	estExt_fgenesh1_pg.C_3120001	25
	Pp77	e_gw1.84.236.1	24
	Pp78	e_gw1.167.42.1	orphan
	Pp79	e_gw1.25.105.1	1
	Pp80	estExt_fgenesh1_pg.C_2110039	14
	Pp81	estExt_fgenesh1_pg.C_1240017	1
	Pp82	fgenesh1_pg.scaffold_4000056	6
	Pp83	fgenesh1_pg.scaffold_371000022	11
	Pp84	estExt_fgenesh1_pg.C_740028	2
	Pp85	gw1.31.360.1	6
	Pp86	estExt_fgenesh1_pg.C_740025	2
	Pp87	fgenesh1_pg.scaffold_31000088	4
	Pp88	estExt_fgenesh1_pg.C_1940065	8
	Pp89	estExt_fgenesh1_pg.C_1590022	1
	Pp90	fgenesh1_pg.scaffold_93000105	9
	Pp91	estExt_fgenesh1_pg.C_330151	8
	Pp92	fgenesh1_pg.scaffold_386000005	9
	Pp93	fgenesh1_pg.scaffold_69000055	25
	Pp94RSL1	estExt_fgenesh1_pg.C_1470079	28
	Pp95	fgenesh1_pg.scaffold_57000137	6
	Pp96RSL2	estExt_fgenesh1_pg.C_840011	28
	Pp97	fgenesh1_pg.scaffold_100000137	orphan
	Pp98	estExt_fgenesh1_pg.C_2820040	29
	Pp99	estExt_fgenesh1_pg.C_1050039	11
Populus trichocarpa	Pt001	gw1.I.618.1	23
	Pt002	eugene3.00020948	17
	Pt003	gw1.XIV.3240.1	27
	Pt004	fgenesh4_pg.C_LG_IV000572	25
	Pt005	eugene3.00040157	1
	Pt006	grail3.0049018001	15
	Pt007	gw1.V.2676.1	10
	Pt008	eugene3.00031340	25
	Pt009	gw1.I.3509.1	10
	Pt010	eugene3.00111053	15
	Pt011	fgenesh4_pg.C_LG_VI000834	31
	Pt012	fgenesh4_pg.C_LG_I001018	12
	Pt013	gw1.IX.2754.1	3
	Pt014	gw1.VII.3584.1	25
	Pt015	gw1.XVI.1636.1	27
	Pt016	estExt_fgenesh4_pg.C_LG_XVII0092	17
	Pt017	gw1.197.14.1	10
	Pt018	gw1.152.36.1	27
	Pt019	fgenesh4_pm.C_LG_XI000130	17
	Pt020	gw1.I.4254.1	3
	Pt021	eugene3.00151126	12
	Pt022	gw1.XIV.1939.1	10
	Pt023	fgenesh4_pg.C_LG_I003286	30
	Pt024	eugene3.00150832	25
	Pt025	eugene3.00640011	orphan
	Pt026	fgenesh4_pg.C_LG_II002269	28
	Pt027	fgenesh4_pm.C_scaffold_131000036	19
	Pt028	gw1.V.1181.1	23
	Pt029	fgenesh4_pg.C_LG_XIX000891	15
	Pt030	fgenesh4_pg.C_LG_II001144	31
	Pt031	gw1.XVII.1021.1	16
	Pt033	gw1.XVII.460.1	10
	Pt034	grail3.0037014402	15
	Pt035	grail3.0005058901	4
	Pt036	estExt_fgenesh4_pg.C_LG_II0987	1
	Pt037	grail3.0026000601	31
	Pt038	fgenesh4_pg.C_LG_X000707	7
	Pt039	fgenesh4_pg.C_LG_XII001024	25
	Pt040	grail3.0019005201	31
	Pt041	eugene3.00400312	31
	Pt042	gw1.I.477.1	31
	Pt043	eugene3.00060768	23
	Pt044	eugene3.00051249	26
	Pt045	fgenesh4_pg.C_scaffold_142000034	12
	Pt046	fgenesh4_pg.C_LG_IV000676	28
	Pt047	grail3.0161002301	27
	Pt048	gw1.II.2879.1	27
	Pt049	eugene3.00010722	23
	Pt050	estExt_Genewise1_v1.C_LG_II1370	25
	Pt051	gw1.I.1895.1	27
	Pt052	fgenesh4_pg.C_LG_V000744	17
	Pt053	eugene3.00160444	25
	Pt054	eugene3.00570169	25
	Pt055	fgenesh4_pg.C_LG_XV001053	12
	Pt056	estExt_fgenesh4_pm.C_LG_II0214	26
	Pt057	estExt_fgenesh4_pg.C_LG_VI1046	9
	Pt058	gw1.70.184.1	26
	Pt059	fgenesh4_pg.C_LG_I000563	25
	Pt060	eugene3.00031580	27
	Pt061	estExt_Genewise1_v1.C_LG_VI1670	12
	Pt062	fgenesh4_pg.C_LG_II001470	5
	Pt063	eugene3.00150536	12
	Pt064	fgenesh4_pg.C_LG_XII000685	16
	Pt065	estExt_fgenesh4_pg.C_LG_XII1027	1
	Pt066	fgenesh4_pg.C_scaffold_57000082	4
	Pt067	fgenesh4_pg.C_LG_IX001503	1
	Pt068	estExt_fgenesh4_pg.C_LG_III1049	5
	Pt069	gw1.29.118.1	10
	Pt070	gw1.IV.4338.1	16
	Pt071	eugene3.01420061	15
	Pt072	grail3.0043003501	25
	Pt073	gw1.XV.1272.1	25
	Pt074	eugene3.00160620	9
	Pt075	gw1.II.1362.1	10
	Pt076	fgenesh4_pg.C_LG_XIX000729	27
	Pt077	grail3.0002039701	24
	Pt078	eugene3.00002538	25
	Pt079	gw1.I.8947.1	5
	Pt080	gw1.VIII.81.1	10
	Pt081	estExt_fgenesh4_pg.C_LG_XII0720	25
	Pt082	grail3.0144001102	4
	Pt083	gw1.XIII.1510.1	26
	Pt084	fgenesh4_pg.C_LG_XII000621	14
	Pt085	grail3.2022000101	31
	Pt086	eugene3.00130068	19
	Pt087	eugene3.00101294	25
	Pt088	estExt_fgenesh4_pg.C_LG_XI1119	4
	Pt089	gw1.VII.1676.1	10
	Pt091	grail3.0042007702	25
	Pt092	estExt_Genewise1_v1.C_1550153	14
	Pt093	eugene3.00021063	25
	Pt094	eugene3.00121197	12
	Pt095	gw1.II.777.1	10
	Pt096	grail3.0096005801	4
	Pt097	fgenesh4_pm.C_scaffold_129000006	16
	Pt098	estExt_fgenesh4_pg.C_1240042	12
	Pt099	eugene3.00101131	24
	Pt100	gw1.VII.1391.1	31
	Pt101	gw1.V.3431.1	3
	Pt103	fgenesh4_pg.C_scaffold_120000087	12
	Pt104	fgenesh4_pg.C_LG_IX001326	9
	Pt105	eugene3.00121198	12
	Pt106	eugene3.01230094	25
	Pt107	estExt_fgenesh4_pg.C_LG_X1873	15
	Pt108	gw1.IX.4635.1	23
	Pt109	fgenesh4_pg.C_LG_IV000518	12
	Pt110	fgenesh4_pg.C_LG_XII000775	12
	Pt111	gw1.XVI.1305.1	12
	Pt112	fgenesh4_pg.C_LG_VIII001444	7
	Pt113	grail3.0027005901	31
	Pt114	fgenesh4_pg.C_scaffold_120000088	12
	Pt115	fgenesh4_pg.C_LG_XIX000409	12
	Pt116	fgenesh4_pg.C_LG_VIII000995	14
	Pt117	gw1.II.1966.1	5
	Pt118	eugene3.00410032	13
	Pt119	gw1.II.1638.1	2
	Pt120	eugene3.00190809	13
	Pt121	grail3.0010003401	13
	Pt123	eugene3.00031197	2
	Pt124	gw1.XVIII.450.1	1
	Pt125	grail3.0073012202	1
	Pt126	grail3.0022011201	13
	Pt127	grail3.0019034401	3
	Pt128	fgenesh4_pg.C_LG_III001217	23
	Pt129	grail3.0001043902	25
	Pt130	eugene3.00400324	11
	Pt131	gw1.V.825.1	5
	Pt132	gw1.XIII.429.1	24
	Pt133	gw1.VI.1267.1	12
	Pt134	gw1.IV.993.1	4
	Pt135	eugene3.00140091	28
	Pt136	gw1.XVIII.447.1	1
	Pt137	eugene3.00280086	orphan
	Pt138	estExt_fgenesh4_pg.C_1520010	25
	Pt139	grail3.0165001601	14
	Pt140	grail3.0023007901	1
	Pt141	estExt_fgenesh4_pg.C_410126	27
	Pt142	gw1.IX.1363.1	4
	Pt143	eugene3.00021640	2
	Pt144	grail3.0091010901	4
	Pt145	grail3.0093003701	4
	Pt146	eugene3.01310021	24
	Pt147	fgenesh4_pg.C_LG_II001585	2
	Pt148	fgenesh4_pg.C_LG_VI000561	1
	Pt149	fgenesh4_pg.C_LG_II002531	24
	Pt150	fgenesh4_pm.C_LG_VI000113	13
	Pt151	fgenesh4_pg.C_LG_X001189	13
	Pt152	fgenesh4_pg.C_LG_VIII001032	13
	Pt153	estExt_fgenesh4_pg.C_LG_II0961	13
	Pt154	fgenesh4_pm.C_LG_XII000063	10
	Pt155	fgenesh4_pg.C_LG_IX000739	28
	Pt156	estExt_fgenesh4_pg.C_LG_XIII0395	4
	Pt157	fgenesh4_pg.C_LG_XV000793	1
	Pt158	gw1.VIII.2528.1	25
	Pt159	fgenesh4_pm.C_LG_X000254	25
	Pt160	estExt_fgenesh4_pm.C_LG_X0542	14
	Pt161	fgenesh4_pg.C_LG_II001096	28
	Pt162	fgenesh4_pm.C_LG_XVI000092	13
	Pt163	eugene3.00140963	25
	Pt164	fgenesh4_pm.C_LG_V000549	2
	Pt165	estExt_Genewise1_v1.C_LG_II1087	24
	Pt166	fgenesh4_pm.C_LG_I001080	28
	Pt167	fgenesh4_pg.C_LG_XI001360	30
	Pt168	fgenesh4_pg.C_LG_I000732	2
	Pt169	eugene3.00091004	27
	Pt171	eugene3.00050553	25
	Pt172	estExt_fgenesh4_pg.C_LG_XIV0512	24
	Pt173	eugene3.00400325	24
	Pt174	eugene3.00061021	7
	Pt175	estExt_fgenesh4_pm.C_1180004	2
	Pt176	fgenesh4_pg.C_LG_VI000563	1
	Pt177	fgenesh4_pg.C_LG_V000531	24
	Pt178	grail3.0029018401	2
	Pt179	fgenesh4_pg.C_LG_VI000564	1
	Pt180	fgenesh4_pm.C_LG_XIV000216	2
	Pt181	grail3.0020030701	26
	Pt182	fgenesh4_pg.C_LG_II000927	25
	Pt183	Eugene3.00061353	20
	Pt184	eugene3.00180893	20
	Pt185	eugene3.00002147	18
	Pt186	estExt_fgenesh4_pg.C_LG_XIV0893	18
	Pt187	grail3.0003051401	21
	Pt190	fgenesh4_pg.C_LG_XVIII000779	21
Volvox carteri	Vc1	fgenesh4_pg.C_scaffold_82000077|Volca1	32
	Vc2	fgenesh4_pg.C_scaffold_75000046|Volca1	32
	Vc3	estExt_fgenesh5_synt.C_150089	14
