# Supplementary material for: Regulatory Mechanisms of bHLH Transcription Factors in Plant Adaptive Responses to Various Abiotic Stresses
Source: Front Plant Sci. 2021 Jun 18;12:677611. doi: 10.3389/fpls.2021.677611 (PMC8250158; doi:10.3389/fpls.2021.677611)
Supplement: Supplementary file 1 [file Data_Sheet_1.zip › Supplemental Table S2.XLSX]

## Sheet: Sheet1
Supplemental Table S2. The category of functional annotated bHLHs mentioned in this review
Species	Proteins	Protein ID	Subfamily
Arabidopsis thaliana L.	AtbHLH122	AAL34294.1	27
Arabidopsis thaliana L.	AtbHLH112	NP_001322872.1	15
Arabidopsis thaliana L.	AtbHLH106	AAL69455.1	13
Arabidopsis thaliana L.	PIL5/AtbHLH15	AAN78308.1	24
Arabidopsis thaliana L.	AtMYC2/AtbHLH006	CAA67885.2	2
Arabidopsis thaliana L.	AtbHLH68	AAM10966.2	15
Arabidopsis thaliana L.	AtAIB/AtbHLH17	AAM19778.1	2
Arabidopsis thaliana L.	AtNIG1AtbHLH028	AAL55721.1	2
Arabidopsis thaliana L.	AtbHLH92	AAL38831.1	7
Arabidopsis thaliana L.	AtICE1/AtbHLH116	AAL84972.1	1
Arabidopsis thaliana L.	FIT/bHLH29	AAM10938.1	1
Arabidopsis thaliana L.	AtbHLH38	AAM10940.1	12
Arabidopsis thaliana L.	AtbHLH39	AAM10941.1	12
Arabidopsis thaliana L.	AtbHLH100	NP_181657.1	12
Arabidopsis thaliana L.	AtbHLH101	CAD58594.1	12
Arabidopsis thaliana L.	AtbHLH18	AAM10934.1	3
Arabidopsis thaliana L.	AtbHLH19	AAM10935.1	3
Arabidopsis thaliana L.	AtbHLH20	AAM10936.1	3
Arabidopsis thaliana L.	AtbHLH25	NP_001329767.1	3
Arabidopsis thaliana L.	AtbHLH104	AAM10963.1	4
Arabidopsis thaliana L.	AtbHLH34	AAM10939.1	4
Arabidopsis thaliana L.	AtbHLH121	NP_188620.1	4
Arabidopsis thaliana L.	ILR3/AtbHLH105	AAM10964.1	4
Arabidopsis thaliana L.	PYE/AtbHLH47	NP_001190029.1	4
Arabidopsis thaliana L.	AtTT8/AtbHLH042	CAC14865.1	5
Arabidopsis thaliana L.	AtGL3/AtbHLH001	AAL36964.1	5
Arabidopsis thaliana L.	AtEGL3/AtbHLH002	NP_001185302.1	5
Arabidopsis thaliana L.	AtMYC1/AtbHLH012	AAL55719.1	5
Arabidopsis thaliana L.	AtMYC3/AtbHLH005	AAL55712.1	2
Arabidopsis thaliana L.	AtMYC4/AtbHLH004	AAL55711.1	2
Oryza sativa L.	OsbHLH096	XP_015644031.1	26
Oryza sativa L.	DPF/OsbHLH025	XP_015626911.1	7
Oryza sativa L.	OsbHLH035	XP_015623162.1	13
Oryza sativa L.	OsbHLH062	XP_015645391.1	4
Oryza sativa L.	OsbHLH068	XP_015633969.1	15
Oryza sativa L.	OsbHLH1	KAF2954112.1	1
Oryza sativa L.	OsIRO2/OsbHLH056	XP_015612709.1	12
Oryza sativa L.	OsbHLH133	ABA99018.1	28
Poncirus trifoliata	PtrbHLH	AFY17139.1	1
Gossypium hirsutum Linn.	GhMYC4	AIR95987.1	2
Gossypium hirsutum Linn.	GhbHLH18	QDM58671.1	22
Catharanthus roseus (L.) G. Don	CrMYC2	AAQ14332.1	2
Nicotiana tabacum L.	NtMYC2	NP_001313001.1	2
Nicotiana tabacum L.	NtbHLH123	XP_016453648.1	15
Taxus chinensis	TcMYC2a	ATY38591.1	2
Betula platyphylla Suk.	BpbHLH7	AXO58991.1	12
Betula platyphylla Suk.	BpbHLH8	AZN25257.1	25
Malus×domestica Borkh.	MdCIbHLH1	ABS50521.1	orphan
Malus×domestica Borkh.	MdMYC2	NP_001315873.1	2
Medicago truncatula	MtbHLH148	XP_003609794.1	19
Tamarix hispida Willd.	ThbHLH1	AIL24119.1	26
Pisum sativum Linn	PsGBF	ABD59338.1	1
Oryza rufipogon	OrbHLH001	EEE55937.1	1
Oryza rufipogon	OrbHLH2	XP_015616517.1	1
Populus euphratica	PebHLH35	AIG53906.1	1
Populus koreana Rehd.	PkbHLH2	AEO45564.1	30
Eleusine coracana L.	EcbHLH57	AJO70790.1	4
Zea mays L.	ZmPTF1	NP_001105867.1	26
Zea mays L.	ZmPTF3	ACR35132.1	24
Zea mays L.	ZmbHLH105	ADX60077.1	4
Fagopyrum tataricum	FtbHLH3	AND99764.1	1
Fagopyrum tataricum	FtbHLH2	AMK74868.1	2
Antirrhinum majus L.	AmDEL	AAA32663.1	5
Solanum tuberosum	StbHLH45	XP_006366064.1	13
Triticum aestivum L.	TabHLH1	ABI95371.1	26
Triticum aestivum L.	TabHLH39	AAF64241.1	orphan
Triticum aestivum L.	TabHLH13	ADC33137.1	4
Triticum aestivum L.	TaMYC1	AJG36537.1	5
Triticum aestivum L.	TaPpb1	AWM97659.1	5
Solanum lycopersicum	FER	AAN39037.1	1
Tamarix hispida Willd.	ThbHLH1	AIL24119.1	26
Pyrus ussuriensis	PuICE1	APC57593.1	1
Pyrus ussuriensis	PubHLH1	AML33329.1	1
Raphanus sativus	RsICE1	XP_018484498.1	1
Brassica campestris L.	BcICE1	KAF3593238.1	1
Dimocarpus longan Lour.	DlICE1	QEJ74014.1	1
Citrus sinensis	CsbHLH18	XP_006472481.1	13
Zoysia japonica	ZjICE1	QBQ01909.1	1
Vitis amurensis	VabHLH1	AFH68209.1	1
Glycine Max (L.) Merrill	GmbHLH30	XP_003536319.1	13
Glycine Max (L.) Merrill	GmbHLH57	XP_003540203.1	1
Glycine Max (L.) Merrill	GmbHLH300	NP_001354033.1	12
Malus×domestica Borkh.	MdbHLH104	XP_028963360.1	31
Populus tomentosa Carr.	PtFIT	XP_002313541.2	1
Chrysanthemum morifolium	CmbHLH1	AGN74843.1	4
Vitis vinifera L.	VvbHLH1	AFR78198.1	1
Vitis vinifera L.	VvbHLH003	RVW65123.1	13
Vitis vinifera L.	VvbHLH007	XP_002280253.2	2
Vitis vinifera L.	VvMYC1	ACC68685.1	5
Medicago truncatula	MtTT8	AKN79606.1	5
Solanum lycopersicum	SlAN1	ALC74034.1	5
Solanum lycopersicum	SlGL3	NP_001333930.1	5
Solanum lycopersicum	SlICE1a	AGG38826.1	1
Setaria italica	PPLS1	RCV34898.1	5
Malus domesica Borkh.	MdbHLH33	XP_008369200.1	15
Malus domesica Borkh.	MdbHLH74	XP_008374672.1	14
Fragaria ananassa Duch.	FabHLH25	XP_011457983.1	2
Fragaria ananassa Duch.	FabHLH29	XP_004290663.1	5
Fragaria ananassa Duch.	FabHLH80	XP_004300239.1	2
Fragaria ananassa Duch.	FabHLH98	XP_004308377.1	5
Anthurium andraeanum Linden	AabHLH1	AZS49191.1	5
Prunus persica	PpbHLH3	XP_024372222.1	1
Solanum melongena L.	SmbHLH13	EFJ08037.1	15
Chimonanthus praecox (Linn.) Link	CpbHLH13	RWR96436.1	2
Chrysanthemum morifolium Ramat.	CmbHLH2	ALR72603.1	5
Actinidia chinensis Planch	AcbHLH42	ACC19563.1	orphan
Plagiochasma appendiculatum	PabHLH1	AXO67713.1	5
Dendrobium hybrids	DhbHLH1	AQS79853.1	5
Hordeum vulgare subsp. vulgare	HvIRO2	BAF30424.1	12
